# Supplementary material for: Impact of preoperative biliary drainage on postoperative complications and prognosis after pancreaticoduodenectomy: A single-center retrospective cohort study
Source: Front Oncol. 2022 Nov 10;12:1037671. doi: 10.3389/fonc.2022.1037671 (PMC9686320; doi:10.3389/fonc.2022.1037671)
Supplement: Supplementary file 1 [file Table_1.xlsx]

## Sheet: TableS1
TableS1 Complications between antegrade group and control group
		Control group（n = 70）	Antegrade group（n = 35）	statistic	p value
Post-operative complication
No		33	14	2.266	0.687
Clavien-Dindo I-II		26	13
Clavien-Dindo III		8	4
Clavien-Dindo IV		2	2
Clavien-Dindo V		1	2
Pancreatic fistula
No		32	16	3.793	0.434
A		25	12
B		10	2
C		3	5
Intra-abdominal/gastrointestinal bleeding
No		59	26	1.513	0.218
Yes		11	9
Gastric emptying disorder
No		60	26	2.056	0.151
Yes		10	9
Intra-abdominal infection
No		59	29	0.035	0.851
Yes		11	6
