# Supplementary material for: Impact of preoperative biliary drainage on postoperative complications and prognosis after pancreaticoduodenectomy: A single-center retrospective cohort study
Source: Front Oncol. 2022 Nov 10;12:1037671. doi: 10.3389/fonc.2022.1037671 (PMC9686320; doi:10.3389/fonc.2022.1037671)
Supplement: Supplementary file 2 [file Table_2.xlsx]

## Sheet: TableS2
TableS2 Complications between retrograde group and control group
		Control group（n = 70）	Retrograde group（n =55）	statistic	p value
Post-operative complication
No		33	17	3.793	0.434
Clavien-Dindo I-II		26	27
Clavien-Dindo III		8	7
Clavien-Dindo IV		2	2
Clavien-Dindo V		1	2
Pancreatic fistula
No		32	28	1.351	0.717
A		25	15
B		10	8
C		3	4
Intra-abdominal/gastrointestinal bleeding
No		59	41	1.826	0.176
Yes		11	14
Gastric emptying disorder
No		60	46	0.103	0.748
Yes		10	9
Intra-abdominal infection
No		59	47	0.032	0.856
Yes		11	8
