# Supplementary material for: Impact of preoperative biliary drainage on postoperative complications and prognosis after pancreaticoduodenectomy: A single-center retrospective cohort study
Source: Front Oncol. 2022 Nov 10;12:1037671. doi: 10.3389/fonc.2022.1037671 (PMC9686320; doi:10.3389/fonc.2022.1037671)
Supplement: Supplementary file 3 [file Table_3.xlsx]

## Sheet: TableS3
TableS3 Effect of biliary drainage efficiency on postoperative complications
		Lower decrease-rate of TB(＜0.45)	Higher decrease-rate of TB（≥0.45）	statistic	p value	Lower decrease-rate of DB(＜0.48)	Higher decrease-rate of DB（≥0.48）	statistic	p value
Post-operative complication
No		12	14	0.138	0.709	14	11	0.512	0.474
Yes		20	28			31	17
Serious complications
No		26	32			35	22	0.006	0.936
Yes		6	10			10	6
Postoperative pancreatic fistula(POFP)
No		18	16	0.274	0.6	18	15	1.283	0.257
Yes		14	26			27	13
Postoperative pancreatic fistula(POFP)
No		29	36	1.121	0.289	40	25	0.002	0.957
Yes		2	6			5	3
