# Supplementary material for: Impact of preoperative biliary drainage on postoperative complications and prognosis after pancreaticoduodenectomy: A single-center retrospective cohort study
Source: Front Oncol. 2022 Nov 10;12:1037671. doi: 10.3389/fonc.2022.1037671 (PMC9686320; doi:10.3389/fonc.2022.1037671)
Supplement: Supplementary file 4 [file Table_4.xlsx]

## Sheet: TableS4
TableS4 The influence of PBD to postoperative inflammatory indicators
	Min	Max	Median	Mean	SD	SE	J-I	p value
NLR D1
Control group	5.716	67.75	14.327	17.143	9.815	1.173	-2.015	0.052
PBD group	0.894	60.794	13.143	14.463	8.459	0.892
NLR D3
Control group	2.902	44.158	12.362	14.246	8.404	1.005	-1.169	0.158
PBD group	2.862	30.514	11.845	12.036	5.739	0.605
CAR D1
Control group	0.158	5.331	1.612	1.895	1.364	0.184	0.04	0.843
PBD group	0.089	6.228	1.604	1.926	1.353	0.157
CAR D3
Control group	0.323	10.283	2.774	3.569	2.542	0.383	0.94	0.043
PBD group	0.403	10.831	4.283	4.449	2.538	0.306
PCT D1
Control group	0.06	29.6	0.57	2.364	6.139	1.28	0.07	0.629
PBD group	0.21	11.67	0.65	1.586	2.558	0.483
PCT D3
Control group	0.08	13.36	1.15	2.62	3.406	0.743	-0.03	0.86
PBD group	0.14	9.26	0.87	2.041	2.34	0.488
