# Supplementary material for: Impact of preoperative biliary drainage on postoperative complications and prognosis after pancreaticoduodenectomy: A single-center retrospective cohort study
Source: Front Oncol. 2022 Nov 10;12:1037671. doi: 10.3389/fonc.2022.1037671 (PMC9686320; doi:10.3389/fonc.2022.1037671)
Supplement: Supplementary file 5 [file Table_5.xlsx]

## Sheet: Table S5
TableS5 Survival analyse of patients with PBD
	Mean	SE	95% CI		HR	p value
			lower limit	upper limit
Control group	52.24	3.54	45.29	59.18	0.67	0.104
PBD group	43.61	3.26	37.23	50
Total number	47.9	2.45	43.1	52.7
